# Supplementary material for: Assessment of Scalable Fractionation Methodologies to Produce Concentrated Lauric Acid from Black Soldier Fly (Hermetia illucens) Larvae Fat
Source: Insects. 2025 Feb 6;16(2):171. doi: 10.3390/insects16020171 (PMC11857038; doi:10.3390/insects16020171)
Supplement: Supplementary file 1 [file insects-16-00171-s001.zip]

Archive with 1 entries (1 files):
- insects-3352771-supplementary.pdf
